# Supplementary material for: Evaluating ChatGPT’s Concordance with Clinical Guidelines of Ménière’s Disease in Chinese
Source: Diagnostics (Basel). 2025 Aug 11;15(16):2006. doi: 10.3390/diagnostics15162006 (PMC12385325; doi:10.3390/diagnostics15162006)
Supplement: Supplementary file 1 [file diagnostics-15-02006-s001.zip]

Archive with 3 entries (3 files):
- Supplement  1.pdf
- Supplement 2 .xlsx
- Supplement 3.xlsx
