# Supplementary material for: Evaluating ChatGPT’s Concordance with Clinical Guidelines of Ménière’s Disease in Chinese
Source: Diagnostics (Basel). 2025 Aug 11;15(16):2006. doi: 10.3390/diagnostics15162006 (PMC12385325; doi:10.3390/diagnostics15162006)
Supplement: Supplementary file 1 [file diagnostics-15-02006-s001.zip › Supplement 2 .xlsx]

## Sheet: Sheet1
		ChatGPT C35	ChatGPT C4o
Question	Key Action Statements	指引、問題與答案	指引、問題與答案	3.5 Scoring (Yes/No)	4o Scoring (Yes/No)
1	AAO-HNS Clinical Practice Guideline: Ménière’s Disease, Statement 1	• 美國耳鼻喉頭頸外科學會指引： * 當患者出現兩次或以上持續 20 分鐘至 12 小時（確定性）或持續至 24 小時（可能性）的眩暈發作，以及受影響耳朵的感覺神經性聽力損失、耳鳴或壓力感（無論是否波動），且這些症狀無法被其他疾病更好地解釋時，臨床醫師應診斷為確定性或可能性的梅尼爾氏病。 * 補充說明： 確定性梅尼爾氏病： 兩次或以上自發性眩暈發作，每次持續 20 分鐘至 12 小時 及 在眩暈發作前、期間或之後至少一次對受影響耳朵的低頻至中頻感覺神經性聽力損失的聽力圖檢查證實 及 受影響耳朵的波動性耳部症狀（聽力損失、耳鳴或耳漲感） 及 其他原因已通過其他檢查排除 可能性梅尼爾氏病： 至少兩次眩暈或頭暈發作，持續 20 分鐘至 24 小時 及 受影響耳朵的波動性耳部症狀（聽力損失、耳鳴或耳漲感） 及 其他原因已通過其他檢查排除 • 對ChatGPT提出的問題： 什麼是確定為梅尼爾氏症的…	• 美國耳鼻喉頭頸外科學會指引： * 當患者出現兩次或以上持續 20 分鐘至 12 小時（確定性）或持續至 24 小時（可能性）的眩暈發作，以及受影響耳朵的感覺神經性聽力損失、耳鳴或壓力感（無論是否波動），且這些症狀無法被其他疾病更好地解釋時，臨床醫師應診斷為確定性或可能性的梅尼爾氏病。 * 補充說明： 確定性梅尼爾氏病： 兩次或以上自發性眩暈發作，每次持續 20 分鐘至 12 小時 及 在眩暈發作前、期間或之後至少一次對受影響耳朵的低頻至中頻感覺神經性聽力損失的聽力圖檢查證實 及 受影響耳朵的波動性耳部症狀（聽力損失、耳鳴或耳漲感） 及 其他原因已通過其他檢查排除 可能性梅尼爾氏病： 至少兩次眩暈或頭暈發作，持續 20 分鐘至 24 小時 及 受影響耳朵的波動性耳部症狀（聽力損失、耳鳴或耳漲感） 及 其他原因已通過其他檢查排除 • 對ChatGPT提出的問題： 什麼是確定為梅尼爾氏症的…	(1) Incorrect (2) Partially correct (3) Correct (4) Non-answer	(1) Incorrect (2) Partially correct (3) Correct (4) Non-answer
2	AAO-HNS Clinical Practice Guideline: Ménière’s Disease, Statement 2	• 美國耳鼻喉頭頸外科學會指引： * 臨床醫師在評估梅尼爾氏症時，應確定患者是否符合前庭性偏頭痛的診斷標準。 • 對ChatGPT提出的問題： 臨床醫師是否應該在評估梅尼爾氏症時確定患者有無符合前庭性偏頭痛的診斷標準？ • ChatGPT C35 Answer: 是的，臨床醫師在評估梅尼爾氏症（Ménière's disease）時應該考慮是否符合前庭性偏頭痛（vestibular migraine）的診斷標準。這兩種疾病在臨床表現上可能有重疊，例如耳鳴、耳塞感和眩暈，因此仔細區分這兩者對於確定最合適的治療策略非常重要。前庭性偏頭痛和梅尼爾氏症的主要區別在於症狀的性質和持續時間。例如，梅尼爾氏症的眩暈發作通常持續數小時，而前庭性偏頭痛的眩暈可能更短暫但頻繁，並且常伴有頭痛和其他典型的偏頭痛症狀。評估是否符合前庭性偏頭痛的診斷標準有助於醫師釐清診斷，並對症下藥，提供最適合患者的治療方案。這…	• 美國耳鼻喉頭頸外科學會指引： * 臨床醫師在評估梅尼爾氏症時，應確定患者是否符合前庭性偏頭痛的診斷標準。 • 對ChatGPT提出的問題： 臨床醫師是否應該在評估梅尼爾氏症時確定患者有無符合前庭性偏頭痛的診斷標準？ • ChatGPT C4o Answer: 是的，臨床醫師在評估梅尼爾氏症（Ménière's disease, MD）時，應該同時考慮患者是否符合**前庭性偏頭痛（vestibular migraine, VM）**的診斷標準。以下是主要原因： 1. 症狀重疊性 Ménière's disease 和 Vestibular migraine 在臨床表現上有許多相似之處，例如： 間歇性眩暈 聽覺症狀（耳鳴、聽力波動） 耳部壓力感 許多患者的症狀可能同時滿足這兩種疾病的部分診斷標準，導致誤診的風險。 2. 診斷標準的重要性 Ménière's disease 的診斷主要基於…	(1) Incorrect (2) Partially correct (3) Correct (4) Non-answer	(1) Incorrect (2) Partially correct (3) Correct (4) Non-answer
3	AAO-HNS Clinical Practice Guideline: Ménière’s Disease, Statement 3	• 美國耳鼻喉頭頸外科學會指引： * 臨床醫師在評估患者梅尼爾氏症診斷時，應取得聽力圖。 • 對ChatGPT提出的問題： 醫師應該對所有懷疑有梅尼爾氏症的病人做聽力測試嗎？ • ChatGPT C35 Answer: 是的，對於所有懷疑有梅尼爾氏症的病人，醫師應該進行聽力測試。這是因為梅尼爾氏症通常伴隨著聽力下降的症狀，而這種下降可能是低音波段的，因此需要通過聽力測試來確定其程度和性質。這對於診斷梅尼爾氏症、監測疾病進展以及制定適當的治療計劃都非常重要。 聽力測試可以通過不同的方法進行，例如純音聽力測試（pure-tone audiometry）、語音測試（speech audiometry）、聽力閾測試（hearing threshold testing）等等。這些測試可以幫助醫師確定患者的聽力狀況，並且在梅尼爾氏症的診斷和管理過程中提供寶貴的信息。 總的來說，即使患者懷疑自己患有梅…	• 美國耳鼻喉頭頸外科學會指引： * 臨床醫師在評估患者梅尼爾氏症診斷時，應取得聽力圖。 • 對ChatGPT提出的問題： 醫師應該對所有懷疑有梅尼爾氏症的病人做聽力測試嗎？ • ChatGPT C4o Answer: 是的，對所有懷疑有梅尼爾氏症的病人進行聽力測試是非常重要的。聽力測試可以幫助醫師確認和評估患者的聽力損失，這是診斷梅尼爾氏症的關鍵要素之一。具體來說，聽力測試對於診斷梅尼爾氏症有以下幾個主要作用： 1. **確認感覺神經性聽力損失**：梅尼爾氏症的特徵之一是感覺神經性聽力損失，特別是在低頻和中頻範圍內。聽力測試可以幫助確認這一特徵，從而支持梅尼爾氏症的診斷。 2. **評估聽力損失的程度和範圍**：通過聽力測試，醫師可以了解患者聽力損失的嚴重程度和受影響的頻率範圍，這有助於制定治療計劃和監測病情進展。 3. **排除其他病因**：聽力測試結果可以幫助排除其他可能引起類似症…	(1) Incorrect (2) Partially correct (3) Correct (4) Non-answer	(1) Incorrect (2) Partially correct (3) Correct (4) Non-answer
4	AAO-HNS Clinical Practice Guideline: Ménière’s Disease, Statement 4	• 美國耳鼻喉頭頸外科學會指引： * 臨床醫師可能會為疑似梅尼爾氏症且經聽力測試確認存在不對稱性感覺神經性聽力損失的患者提供內耳道（IAC）及後顱窩的磁共振影像（MRI）檢查。 • 對ChatGPT提出的問題： 臨床醫師能否為可能患有梅尼爾氏症且經聽力測試證實的不對稱感覺神經性聽力損失的患者提供磁振造影 (MRI)？ • ChatGPT C35 Answer: 對於可能患有梅尼爾氏症且經聽力測試確認有不對稱感覺神經性聽力損失的患者，臨床醫師通常會根據患者的具體情況來決定是否進行磁振造影（MRI）檢查。以下是一些考慮因素： 1. **症狀和病史**：如果患者有梅尼爾氏症的症狀，如耳鳴、眩暈和聽力損失，且聽力測試顯示不對稱感覺神經性聽力損失，進行MRI可以有助於排除其他可能性，如內耳腫瘤或其他結構性問題。 2. **診斷確定**：MRI有助於確定內耳結構的狀態，包括內耳管系統和聽神經，進而協…	• 美國耳鼻喉頭頸外科學會指引： * 臨床醫師可能會為疑似梅尼爾氏症且經聽力測試確認存在不對稱性感覺神經性聽力損失的患者提供內耳道（IAC）及後顱窩的磁共振影像（MRI）檢查。 • 對ChatGPT提出的問題： 臨床醫師能否為可能患有梅尼爾氏症且經聽力測試證實的不對稱感覺神經性聽力損失的患者提供磁振造影 (MRI)？ • ChatGPT C4o Answer: 臨床醫師為可能患有梅尼爾氏症且經聽力測試證實的不對稱感音神經性聽力損失的患者提供磁振造影 (MRI) 是適當且常見的診斷措施。以下是這一建議的詳細理由： ### 1. 排除其他潛在病因 不對稱感音神經性聽力損失可能由多種不同病因引起，包括一些可能需要緊急處理的情況。例如： - **聽神經瘤（Acoustic Neuroma）**：這是一種影響聽神經的良性腫瘤，可能導致不對稱聽力損失。MRI是檢查這種腫瘤的最佳方法。 - **中樞神…	(1) Incorrect (2) Partially correct (3) Correct (4) Non-answer	(1) Incorrect (2) Partially correct (3) Correct (4) Non-answer
5	AAO-HNS Clinical Practice Guideline: Ménière’s Disease, Statement 5	• 美國耳鼻喉頭頸外科學會指引： * 臨床醫師不應例行安排前庭功能檢測或電蝸圖檢查來確診梅尼爾氏症。 • 對ChatGPT提出的問題： 診斷梅尼爾氏症時，醫師應該常規安排前庭功能測試 (vestibular function test)或耳蝸電圖（electrocochleography)嗎？ • ChatGPT C35 Answer: 在診斷梅尼爾氏症時，前庭功能測試（vestibular function test）和耳蝸電圖（electrocochleography）通常不是常規安排的測試，但在某些情況下可能會被使用。 1. **前庭功能測試**：這些測試可以評估患者的平衡和空間定位功能，包括眼球震盪測試（nystagmus testing）和平衡功能測試（balance function testing）。這些測試對於檢測內耳問題和排除其他平衡失調疾病有用，但不一定對梅尼爾氏症的…	• 美國耳鼻喉頭頸外科學會指引： * 臨床醫師不應例行安排前庭功能檢測或電蝸圖檢查來確診梅尼爾氏症。 • 對ChatGPT提出的問題： 診斷梅尼爾氏症時，醫師應該常規安排前庭功能測試 (vestibular function test)或耳蝸電圖（electrocochleography)嗎？ • ChatGPT C4o Answer: 診斷梅尼爾氏症時，前庭功能測試（vestibular function test）和耳蝸電圖（electrocochleography，ECoG）在某些情況下具有輔助價值，但是否常規安排這些測試取決於具體情況和醫師的判斷。以下是這兩種測試的詳細說明及其應用情境： ### 前庭功能測試（Vestibular Function Test）： 前庭功能測試旨在評估內耳前庭系統的功能，這對於有眩暈症狀的患者尤其重要。以下是一些常見的前庭功能測試： 1. **電子…	(1) Incorrect (2) Partially correct (3) Correct (4) Non-answer	(1) Incorrect (2) Partially correct (3) Correct (4) Non-answer
6	AAO-HNS Clinical Practice Guideline: Ménière’s Disease, Statement 6	• 美國耳鼻喉頭頸外科學會指引： 臨床醫師應向梅尼爾氏症患者說明疾病的自然病程、症狀控制方法、治療選擇以及治療成效。 • 對ChatGPT提出的問題： 臨床醫師應向梅尼爾氏症患者說明疾病的自然病程、症狀控制方法、治療選擇以及治療成效嗎？ • ChatGPT C35 Answer: 是的，臨床醫師應該向梅尼爾氏症（Ménière's disease）患者詳細說明以下幾點： 1. **自然病程**：應詳細說明梅尼爾氏症的自然病程，包括疾病可能會怎樣進展以及其長期影響。梅尼爾氏症可能表現出不同的病程階段，從早期偶發的眩暈發作到後期可能的聽力下降和平衡問題。 2. **症狀控制方法**：醫師應提供關於如何管理和控制症狀的資訊，比如飲食調整（減少鹽分攝入），壓力管理技巧，以及可能的藥物治療，如利尿劑和抗暈藥。 3. **治療選擇**：介紹不同的治療選項，包括藥物治療、物理治療（如康復操）、手術選擇…	• 美國耳鼻喉頭頸外科學會指引： 臨床醫師應向梅尼爾氏症患者說明疾病的自然病程、症狀控制方法、治療選擇以及治療成效。 • 對ChatGPT提出的問題： 臨床醫師應向梅尼爾氏症患者說明疾病的自然病程、症狀控制方法、治療選擇以及治療成效嗎？ • ChatGPT C4o Answer: 是的，臨床醫師應向梅尼爾氏症患者詳細說明以下幾個方面，以便患者能充分了解自己的病情並參與治療決策： 1. **疾病的自然病程** - 梅尼爾氏症是一種慢性內耳疾病，其特徵是反覆發作的眩暈、波動性聽力喪失、耳鳴及耳內壓迫感。 - 隨著病程進展，眩暈的頻率通常會減少，但可能出現永久性聽力損失和持續性耳鳴。 2. **症狀控制方法** - **飲食調整**：低鹽飲食有助於減少內耳液體積聚。避免咖啡因、酒精和尼古丁也可能有所幫助。 - **生活方式管理**：減少壓力、保持良好的睡眠習慣對病情控制有幫助。 - **急性發…	(1) Incorrect (2) Partially correct (3) Correct (4) Non-answer	(1) Incorrect (2) Partially correct (3) Correct (4) Non-answer
7	AAO-HNS Clinical Practice Guideline: Ménière’s Disease, Statement 7	• 美國耳鼻喉頭頸外科學會指引： * 臨床醫師應僅在梅尼爾氏症患者症狀發作期間為其提供前庭抑制劑以控制眩暈。 • 對ChatGPT提出的問題： 臨床醫生是否應該僅在梅尼爾氏症發作期間向梅尼爾氏症患者提供前庭抑制劑 (vestibular suppressants) 來治療眩暈？ • ChatGPT C35 Answer: 第一次回覆： 臨床醫生在治療梅尼爾氏症患者時，使用前庭抑制劑（vestibular suppressants）來治療眩暈的時機和方式會根據患者的具體情況而定。以下是一些考慮因素： 1. **眩暈的頻率和嚴重程度**：如果患者的眩暈發作頻繁且嚴重，尤其是在梅尼爾氏症發作期間，前庭抑制劑可以用來暫時減輕症狀，幫助患者渡過眩暈的高峰期。 2. **患者的耐受性和反應**：有些患者對前庭抑制劑的耐受性和反應可能不同。因此，醫師需要根據患者的個體情況來評估是否適合使用這類藥物，以…	• 美國耳鼻喉頭頸外科學會指引： * 臨床醫師應僅在梅尼爾氏症患者症狀發作期間為其提供前庭抑制劑以控制眩暈。 • 對ChatGPT提出的問題： 臨床醫生是否應該僅在梅尼爾氏症發作期間向梅尼爾氏症患者提供前庭抑制劑 (vestibular suppressants) 來治療眩暈？ • ChatGPT C4o Answer: 臨床醫生通常建議僅在梅尼爾氏症急性發作期間使用前庭抑制劑（vestibular suppressants）來治療眩暈。這是因為前庭抑制劑主要用於緩解急性眩暈症狀，長期使用可能會有不良影響。以下是相關考量： ### 使用前庭抑制劑的適當情況 1. **急性發作期間**： - **快速緩解症狀**：在急性眩暈發作時，前庭抑制劑如苯海拉明、美克洛嗪或地西泮可以迅速減少眩暈、噁心和嘔吐，幫助患者恢復穩定。 - **改善生活質量**：這些藥物可以使患者在急性發作期間感覺更舒適，減…	(1) Incorrect (2) Partially correct (3) Correct (4) Non-answer	(1) Incorrect (2) Partially correct (3) Correct (4) Non-answer
8	AAO-HNS Clinical Practice Guideline: Ménière’s Disease, Statement 8	• 美國耳鼻喉頭頸外科學會指引： * 臨床醫師應對患有梅尼爾氏症的患者進行飲食和生活方式調整的教育，以減輕或預防症狀。 • 對ChatGPT提出的問題： 臨床醫生是否應該教育梅尼爾氏症患者改變飲食和生活方式以減輕或預防症狀？請以是非題的方式回答，可以補充： • ChatGPT C35 Answer: 是的。 補充：教育患者改變飲食和生活方式是管理梅尼爾氏症的重要一環。這包括建議患者減少攝入過多的鈉和咖啡因，避免飲食中的過度刺激物質，保持良好的水分攝入，穩定規律的睡眠模式，以及避免可能引起症狀惡化的其他外部刺激。这些措施可以帮助减轻患者的症状并提高生活质量。 • 評估ChatGPT的回答：正確。	• 美國耳鼻喉頭頸外科學會指引： * 臨床醫師應對患有梅尼爾氏症的患者進行飲食和生活方式調整的教育，以減輕或預防症狀。 • 對ChatGPT提出的問題： 臨床醫生是否應該教育梅尼爾氏症患者改變飲食和生活方式以減輕或預防症狀？請以是非題的方式回答，可以補充： • ChatGPT C4o Answer: 是。臨床醫生應該教育梅尼爾氏症患者改變飲食和生活方式以減輕或預防症狀。 ### 補充說明： **飲食改變**： 1. **低鹽飲食**：降低鹽的攝入可以幫助減少內耳液體積聚，從而減少發作的頻率和嚴重程度。 2. **避免咖啡因和酒精**：這些物質可能影響內耳的液體平衡，增加發作風險。 3. **充足水分**：保持良好的水分攝入有助於維持身體的正常功能和平衡。 **生活方式改變**： 1. **壓力管理**：練習瑜伽、冥想和其他放鬆技術可以減少壓力，從而減少症狀發作。 2. **規律運動**：…	(1) Incorrect (2) Partially correct (3) Correct (4) Non-answer	(1) Incorrect (2) Partially correct (3) Correct (4) Non-answer
9	AAO-HNS Clinical Practice Guideline: Ménière’s Disease, Statement 9	• 美國耳鼻喉頭頸外科學會指引： * 臨床醫師可以提供利尿劑和/或betahistine作為維持療法，以減少症狀或預防梅尼爾氏症的發作。 • 對ChatGPT提出的問題： 臨床醫師可以提供何種藥物作為維持療法，以減少症狀或預防梅尼爾氏症的發作？ • ChatGPT C35 Answer: 梅尼爾氏症（Ménière's disease）的治療目標在於減少發作的頻率和嚴重程度，臨床上通常採用以下幾種藥物作為維持療法： 1. **利尿劑**：利尿劑，如氫氯噻嗪（hydrochlorothiazide）和呋塞米（furosemide），常被用來減少內耳中的液體積聚。這樣做可能有助於控制梅尼爾氏症的症狀。 2. **鹽分限制**：雖然不是藥物治療，但減少鹽分攝取常與利尿劑一起推薦，以幫助管理內耳液體的積聚。 3. **β-受體阻滯劑**：例如普萘洛爾（propranolol）有時被用來幫助減輕症…	• 美國耳鼻喉頭頸外科學會指引： * 臨床醫師可以提供利尿劑和/或betahistine作為維持療法，以減少症狀或預防梅尼爾氏症的發作。 • 對ChatGPT提出的問題： 臨床醫師可以提供何種藥物作為維持療法，以減少症狀或預防梅尼爾氏症的發作？ • ChatGPT C4o Answer: 臨床醫師可能會根據患者的症狀與病史，提供以下藥物作為維持療法，以減少症狀或預防梅尼爾氏症（Ménière's disease）的發作： ### 1. **利尿劑** - **目標**：減少內淋巴液的積聚，降低內耳壓力。 - **常用藥物**： - **氫氯噻嗪 (Hydrochlorothiazide)**：通常與鉀補充劑一起使用，以防止鉀缺乏。 - **呋塞米 (Furosemide)**：更強效的利尿劑，但需定期監測電解質。 ### 2. **抗組胺藥物** - **目標**：緩解眩暈和相關症狀。 …	(1) Incorrect (2) Partially correct (3) Correct (4) Non-answer	(1) Incorrect (2) Partially correct (3) Correct (4) Non-answer
10	AAO-HNS Clinical Practice Guideline: Ménière’s Disease, Statement 10	• 美國耳鼻喉頭頸外科學會指引： * 臨床醫師不應為梅尼爾氏症患者安排正壓治療。 • 對ChatGPT提出的問題： 對於罹患梅尼爾氏症的病人，醫師應該安排正壓療法 (positive pressure therapy) 嗎？ • ChatGPT C35 Answer: 不應該。 補充：正壓療法通常不被推薦作為梅尼爾氏症的標準治療方法。梅尼爾氏症的治療重點通常是管理症狀、減輕眩暈和聽力損失，以及提高患者的生活質量。正壓療法主要應用於其他耳部問題或特定疾病，而不是梅尼爾氏症的常規治療選項。 • 評估ChatGPT的回答：正確。	• 美國耳鼻喉頭頸外科學會指引： * 臨床醫師不應為梅尼爾氏症患者安排正壓治療。 • 對ChatGPT提出的問題： 對於罹患梅尼爾氏症的病人，醫師應該安排正壓療法 (positive pressure therapy) 嗎？ • ChatGPT C4o Answer: 否。正壓療法 (positive pressure therapy) 不應該作為治療梅尼爾氏症患者的常規安排。 ### 補充說明： 正壓療法，如使用Meniett裝置，可能對某些梅尼爾氏症患者有幫助，但其效果因人而異，並且並非所有患者都適用。臨床醫生應根據個別患者的具體情況來決定是否安排這種療法。 ### 何時考慮正壓療法： 1. **其他治療無效**：當其他保守治療方法（如飲食調整、前庭抑制藥物、利尿劑等）無效時，正壓療法可能被考慮。 2. **非侵入性選擇**：對於不願意或不能接受更具侵入性的治療（如手術）的患者，正壓…	(1) Incorrect (2) Partially correct (3) Correct (4) Non-answer	(1) Incorrect (2) Partially correct (3) Correct (4) Non-answer
11	AAO-HNS Clinical Practice Guideline: Ménière’s Disease, Statement 11	• 美國耳鼻喉頭頸外科學會指引： 臨床醫師可為對非侵入性治療無反應的活動期梅尼爾氏症患者提供或轉介至能提供鼓膜內類固醇治療的醫師。 • 對ChatGPT提出的問題： 若梅尼爾氏症病人在非侵入性處置後沒有改善的話，醫師應該給予病人鼓室內類固醇注射嗎？ • ChatGPT C35 Answer: 鼓室內類固醇注射（intratympanic steroid injections）是一種治療梅尼爾氏症的選擇，特別是對於那些在非侵入性處置後沒有改善的患者。這種治療方法通常用於控制梅尼爾氏症的症狀，特別是眩暈和聽力下降。 鼓室內類固醇注射的原理是將類固醇藥物通過注射直接送入內耳的鼓室（tympanic cavity），以減輕內耳的炎症反應和控制症狀。這種治療方法的優點之一是可以減少類固醇在全身的副作用，同時局部作用在患處。 然而，鼓室內類固醇注射也有一些局限性和風險，例如可能引起局部不適、耳朵感染…	• 美國耳鼻喉頭頸外科學會指引： 臨床醫師可為對非侵入性治療無反應的活動期梅尼爾氏症患者提供或轉介至能提供鼓膜內類固醇治療的醫師。 • 對ChatGPT提出的問題： 若梅尼爾氏症病人在非侵入性處置後沒有改善的話，醫師應該給予病人鼓室內類固醇注射嗎？ • ChatGPT C4o Answer: 對於梅尼爾氏症病人在經過非侵入性處置後仍未見改善的情況下，鼓室內類固醇注射是一種可以考慮的治療選擇。這種治療方法通過將類固醇直接注射到中耳，以減少內耳的炎症和液體積聚，從而減少症狀。以下是鼓室內類固醇注射的相關信息和考慮因素： ### 適用情況： 1. **非侵入性治療無效**：在低鹽飲食、前庭系統抑制藥物、利尿劑和其他非侵入性治療方法未能有效控制症狀時，可以考慮鼓室內類固醇注射。 2. **頻繁或嚴重發作**：對於經常性或嚴重的眩暈發作，這種治療方法可能提供顯著的緩解。 ### 類固醇注射的效果：…	(1) Incorrect (2) Partially correct (3) Correct (4) Non-answer	(1) Incorrect (2) Partially correct (3) Correct (4) Non-answer
12	AAO-HNS Clinical Practice Guideline: Ménière’s Disease, Statement 12	• 美國耳鼻喉頭頸外科學會指引： * 對於燒灼治療後沒有改善的梅尼爾氏症患者，臨床醫師應提供或轉介能提供內鼓注射慶大黴素的醫師。 • 對ChatGPT提出的問題： 若梅尼爾氏症病人在非燒灼治療（non-ablative therapy) 後沒有改善的話，醫師應該給予病人鼓室內慶大霉素（gentamicin) 注射嗎？ • ChatGPT C35 Answer: 對於梅尼爾氏症病人在非燒灼治療後沒有改善的情況，醫師可能會考慮給予鼓室內慶大霉素（gentamicin）注射，這被視為一種治療選擇，用於控制眩暈發作。 鼓室內慶大霉素注射的原理是通過將抗生素慶大霉素注入內耳的鼓室，目的是減少內耳的平衡功能，從而減少或停止梅尼爾氏症的眩暈發作。這種治療方法通常用於對其他治療方法無效的患者，或者對於患者的眩暈發作非常嚴重、影響生活質量的情況。 然而，鼓室內慶大霉素注射也存在一些風險和局限性，例如可能引…	• 美國耳鼻喉頭頸外科學會指引： * 對於燒灼治療後沒有改善的梅尼爾氏症患者，臨床醫師應提供或轉介能提供內鼓注射慶大黴素的醫師。 • 對ChatGPT提出的問題： 若梅尼爾氏症病人在非燒灼治療（non-ablative therapy) 後沒有改善的話，醫師應該給予病人鼓室內慶大霉素（gentamicin) 注射嗎？ • ChatGPT C4o Answer: 對於經過非燒灼治療（non-ablative therapy）後仍未見改善的梅尼爾氏症患者，鼓室內慶大霉素（gentamicin）注射是一種考慮的選擇。這種治療方法旨在減少內耳前庭功能，以控制眩暈發作。以下是鼓室內慶大霉素注射的相關信息和考慮因素： ### 適用情況： 1. **非燒灼治療無效**：當患者對低鹽飲食、前庭系統抑制藥物、利尿劑、正壓療法或鼓室內類固醇注射等非燒灼治療無效時，可以考慮使用慶大霉素注射。 2. **頻繁和…	(1) Incorrect (2) Partially correct (3) Correct (4) Non-answer	(1) Incorrect (2) Partially correct (3) Correct (4) Non-answer
13	AAO-HNS Clinical Practice Guideline: Ménière’s Disease, Statement 13	• 美國耳鼻喉頭頸外科學會指引： 臨床醫師可以提供，或轉介至能提供的臨床醫師，對於患有活躍梅尼爾氏症且在接受其他較保守療法無效並已喪失聽力的患者進行迷路切除術。 • 對ChatGPT提出的問題： 臨床醫師對於患有活躍梅尼爾氏症且在接受其他較保守療法無效並已喪失聽力的患者可以進行迷路切除術嗎？ • ChatGPT C35 Answer: 是的，臨床醫師可能會考慮對於患有活躍梅尼爾氏症（Ménière's disease）且在接受其他較保守治療方法（如藥物治療和改變生活方式）無效並已經喪失聽力的患者進行迷路切除術（labyrinthectomy）。迷路切除術是一種外科手術，旨在移除內耳的迷路結構，這是平衡和聽覺的關鍵部分。此手術通常會導致患耳完全失聰，因此一般僅考慮在患者已經失去該耳的聽力或聽力極差的情況下。 迷路切除術的目的是減輕嚴重的眩暈症狀，這在梅尼爾氏症中是一個主要問題。由於手術風險…	• 美國耳鼻喉頭頸外科學會指引： 臨床醫師可以提供，或轉介至能提供的臨床醫師，對於患有活躍梅尼爾氏症且在接受其他較保守療法無效並已喪失聽力的患者進行迷路切除術。 • 對ChatGPT提出的問題： 臨床醫師對於患有活躍梅尼爾氏症且在接受其他較保守療法無效並已喪失聽力的患者可以進行迷路切除術嗎？ • ChatGPT C4o Answer: 是的，臨床醫師可以考慮對於患有活躍梅尼爾氏症、接受其他保守療法無效且已經喪失聽力的患者進行**迷路切除術**（Labyrinthectomy）。這是一種針對內耳結構的破壞性手術，目的是消除內耳中引起梅尼爾氏症症狀（如眩暈）的病理變化。 以下是一些考量點： ### 適應症 1. **保守療法無效**：如飲食控制、藥物治療（如利尿劑或皮質類固醇）、前庭復健或更具侵入性的治療（如內淋巴囊分流術或化學性前庭消融）均無法控制症狀。 2. **聽力功能喪失**：迷路切…	(1) Incorrect (2) Partially correct (3) Correct (4) Non-answer	(1) Incorrect (2) Partially correct (3) Correct (4) Non-answer
14	AAO-HNS Clinical Practice Guideline: Ménière’s Disease, Statement 14a	• 美國耳鼻喉頭頸外科學會指引： * 臨床醫師應為有慢性失衡的梅尼爾氏症患者提供前庭復健或物理治療。 • 對ChatGPT提出的問題： 臨床醫生是否應該為患有慢性失衡（chronic imbalance) 的梅尼爾氏症患者提供前庭復健/物理治療 (vestibular rehabilitation/physical therapy)？ • ChatGPT C35 Answer: 是的。 補充：前庭復健或物理治療對於患有慢性失衡的梅尼爾氏症患者可能是一種有效的治療選擇。這些治療可以幫助患者恢復平衡感覺、改善姿勢控制、增強肌肉力量和協調能力，進而改善生活質量和減輕失衡症狀。治療計劃應該根據每位患者的特定情況和需要進行個性化制定。 • 評估ChatGPT的回答：正確。	• 美國耳鼻喉頭頸外科學會指引： * 臨床醫師應為有慢性失衡的梅尼爾氏症患者提供前庭復健或物理治療。 • 對ChatGPT提出的問題： 臨床醫生是否應該為患有慢性失衡（chronic imbalance) 的梅尼爾氏症患者提供前庭復健/物理治療 (vestibular rehabilitation/physical therapy)？ • ChatGPT C4o Answer: 是。臨床醫生應該為患有慢性失衡（chronic imbalance）的梅尼爾氏症患者提供前庭復健（vestibular rehabilitation）或物理治療（physical therapy）。 ### 補充說明： **前庭復健/物理治療的益處**： 1. **改善平衡和減少失衡**：前庭復健訓練專注於改善前庭系統功能，幫助患者恢復平衡，減少失衡感。 2. **提高生活質量**：通過系統的運動和訓練，患者可以…	(1) Incorrect (2) Partially correct (3) Correct (4) Non-answer	(1) Incorrect (2) Partially correct (3) Correct (4) Non-answer
15	AAO-HNS Clinical Practice Guideline: Ménière’s Disease, Statement 14b	• 美國耳鼻喉頭頸外科學會指引： * 臨床醫師不應建議患有梅尼爾氏病的患者在急性眩暈發作時進行前庭康復/物理治療。 • 對ChatGPT提出的問題： 對於急性暈眩發作的病人會建議使用前庭復健（vestibular rehabilitation) 或物理治療 (physical therapy) 嗎？ • ChatGPT C35 Answer: 對於急性暈眩發作的患者，一般情況下不會立即建議開始前庭復健（vestibular rehabilitation）或物理治療（physical therapy）。急性暈眩發作時，首要的目標是穩定患者的症狀，並確定暈眩的原因。一旦穩定了症狀，並且醫生確定了暈眩的具體原因，才會考慮是否開始前庭復健或物理治療。 1. **急性暈眩發作的初期治療**：在急性暈眩發作時，醫生可能會建議患者進行休息，避免快速頭部轉動和刺激，以減輕症狀。有時候，醫生也會開具特定的…	• 美國耳鼻喉頭頸外科學會指引： * 臨床醫師不應建議患有梅尼爾氏病的患者在急性眩暈發作時進行前庭康復/物理治療。 • 對ChatGPT提出的問題： 對於急性暈眩發作的病人會建議使用前庭復健（vestibular rehabilitation) 或物理治療 (physical therapy) 嗎？ • ChatGPT C4o Answer: 對於急性眩暈發作的梅尼爾氏症患者，前庭復健（vestibular rehabilitation）和物理治療（physical therapy）通常不是立即使用的治療方法。急性眩暈發作時，患者的主要需求是迅速緩解眩暈和相關症狀，如噁心和嘔吐。以下是對急性眩暈發作的處理建議： ### 急性眩暈發作的處理： 1. **藥物治療**： - **前庭系統抑制藥物**：如苯海拉明、地西泮（安定）或美克洛嗪，可以迅速緩解眩暈症狀。 - **抗噁心藥物**：如昂丹…	(1) Incorrect (2) Partially correct (3) Correct (4) Non-answer	(1) Incorrect (2) Partially correct (3) Correct (4) Non-answer
16	AAO-HNS Clinical Practice Guideline: Ménière’s Disease, Statement 15	• 美國耳鼻喉頭頸外科學會指引： * 臨床醫師應就梅尼爾氏症及聽力損失的患者，提供放大設備和聽力輔助技術的使用諮詢，或轉介給能提供此類諮詢的醫師。 • 對ChatGPT提出的問題： 臨床醫生是否應該建議患有梅尼爾氏症和聽力損失的患者使用語音放大和聽力輔助技術？ • ChatGPT C35 Answer: 是的。 補充：對於患有梅尼爾氏症和聽力損失的患者，建議使用語音放大和聽力輔助技術可以有助於改善其聽覺能力和日常交流。語音放大技術可以增強聲音的清晰度和音量，而聽力輔助技術如助聽器或骨導聽診器可以提供額外的聽覺支持。這些技術有助於患者更好地參與社交活動和提高生活質量。 • 評估ChatGPT的回答：正確。	• 美國耳鼻喉頭頸外科學會指引： * 臨床醫師應就梅尼爾氏症及聽力損失的患者，提供放大設備和聽力輔助技術的使用諮詢，或轉介給能提供此類諮詢的醫師。 • 對ChatGPT提出的問題： 臨床醫生是否應該建議患有梅尼爾氏症和聽力損失的患者使用語音放大和聽力輔助技術？ • ChatGPT C4o Answer: 是。臨床醫生應該建議患有梅尼爾氏症和聽力損失的患者使用語音放大和聽力輔助技術。 ### 補充說明： **語音放大和聽力輔助技術的益處**： 1. **改善聽力**：助聽器和其他聽力輔助設備可以幫助患者更清楚地聽到環境聲音和言語，提高溝通能力。 2. **提高生活質量**：通過改善聽力，患者可以更積極地參與社交活動，減少因聽力損失帶來的孤立感。 3. **保護殘餘聽力**：使用適當的聽力輔助技術可以避免患者過度用力聽，從而保護殘餘的聽力功能。 ### 常見的語音放大和聽力輔助技術： 1. …	(1) Incorrect (2) Partially correct (3) Correct (4) Non-answer	(1) Incorrect (2) Partially correct (3) Correct (4) Non-answer
17	AAO-HNS Clinical Practice Guideline: Ménière’s Disease, Statement 16	• 美國耳鼻喉頭頸外科學會指引： * 臨床醫師應記錄梅尼爾氏症患者在治療後眩暈、耳鳴和聽力損失的緩解、改善或惡化情況，以及生活品質的任何變化。 • 對ChatGPT提出的問題： 臨床醫師是否應記錄梅尼爾氏症患者在治療後眩暈、耳鳴和聽力損失的緩解、改善或惡化情況，以及生活品質的任何變化？ • ChatGPT C35 Answer: 是的，臨床醫師應該記錄梅尼爾氏症患者在治療後的各種症狀（包括眩暈、耳鳴和聽力損失）的緩解、改善或惡化情況，以及生活品質的任何變化。這些記錄有助於評估治療方案的有效性，並根據患者的反應調整治療策略。此外，這些詳細記錄也有助於醫生更好地理解病情的進展和治療對患者的具體影響，從而提供更個性化和精確的醫療服務。透過追蹤這些變化，醫師可以更有效地與患者溝通，並共同決定未來的治療方向，以最大化治療效果並改善患者的生活品質。 • 評估ChatGPT的回答：正確。	• 美國耳鼻喉頭頸外科學會指引： * 臨床醫師應記錄梅尼爾氏症患者在治療後眩暈、耳鳴和聽力損失的緩解、改善或惡化情況，以及生活品質的任何變化。 • 對ChatGPT提出的問題： 臨床醫師是否應記錄梅尼爾氏症患者在治療後眩暈、耳鳴和聽力損失的緩解、改善或惡化情況，以及生活品質的任何變化？ • ChatGPT C4o Answer: 是的，臨床醫師應該詳細記錄梅尼爾氏症患者在治療後的症狀變化和生活品質的任何改變。以下是幾個關鍵原因和應考量的具體方面： ### **1. 監測治療效果** - **眩暈**：記錄發作頻率、持續時間和強度的變化，有助於判斷治療方法（如藥物、前庭復健或手術）的有效性。 - **耳鳴**：評估耳鳴的音量、頻率或對患者日常生活的影響，可能需要使用耳鳴問卷（如 Tinnitus Handicap Inventory）。 - **聽力損失**：追蹤聽力測試結果（如純音聽力圖…	(1) Incorrect (2) Partially correct (3) Correct (4) Non-answer	(1) Incorrect (2) Partially correct (3) Correct (4) Non-answer
