# Supplementary material for: Evaluating ChatGPT’s Concordance with Clinical Guidelines of Ménière’s Disease in Chinese
Source: Diagnostics (Basel). 2025 Aug 11;15(16):2006. doi: 10.3390/diagnostics15162006 (PMC12385325; doi:10.3390/diagnostics15162006)
Supplement: Supplementary file 1 [file diagnostics-15-02006-s001.zip › Supplement 3.xlsx]

## Sheet: Sheet1
		ChatGPT C35	ChatGPT C4o
Question	Key Action Statements	Guidelines, Questions and Responses	Guidelines, Questions and Responses	3.5 Scoring (Yes/No)	4o Scoring (Yes/No)
1	AAO-HNS Clinical Practice Guideline: Ménière’s Disease, Statement 1	• AAO-HNS guidelines: * Clinicians should diagnose definite or probable Ménière’s disease in patients presenting with 2 or more episodes of vertigo lasting 20 minutes to 12 hours (definite) or up to 24 hours (probable) and fluctuating or nonfluctuating sensorineural hearing loss, tinnitus, or pressure in the affected ear, when these symptoms are not better accounted for by another disorder. * Sup…	• AAO-HNS guidelines: * Clinicians should diagnose definite or probable Ménière’s disease in patients presenting with 2 or more episodes of vertigo lasting 20 minutes to 12 hours (definite) or up to 24 hours (probable) and fluctuating or nonfluctuating sensorineural hearing loss, tinnitus, or pressure in the affected ear, when these symptoms are not better accounted for by another disorder. * Sup…	(1) Incorrect (2) Partially correct (3) Correct (4) Non-answer	(1) Incorrect (2) Partially correct (3) Correct (4) Non-answer
2	AAO-HNS Clinical Practice Guideline: Ménière’s Disease, Statement 2	• AAO-HNS guidelines: *Clinicians should determine if patients meet diagnostic criteria for vestibular migraine when assessing for Ménière’s disease. • Question Asked on ChatGPT: Should clinicians determine if patients meet diagnostic criteria for vestibular migraine when assessing for Ménière’s disease? • ChatGPT Response (C35): Yes, clinicians should consider whether a patient meets the diagnos…	• AAO-HNS guidelines: *Clinicians should determine if patients meet diagnostic criteria for vestibular migraine when assessing for Ménière’s disease. • Question Asked on ChatGPT: Should clinicians determine if patients meet diagnostic criteria for vestibular migraine when assessing for Ménière’s disease? • ChatGPT Response (C4o): Yes, when evaluating a patient for Ménière’s disease (MD), clinicia…	(1) Incorrect (2) Partially correct (3) Correct (4) Non-answer	(1) Incorrect (2) Partially correct (3) Correct (4) Non-answer
3	AAO-HNS Clinical Practice Guideline: Ménière’s Disease, Statement 3	• AAO-HNS guidelines: * Clinicians should obtain an audiogram when assessing a patient for the diagnosis of Ménière’s disease. • Question Asked on ChatGPT: Should clinicians carry out audiometric tests on all patients with a suspected clinical diagnosis of MD? • ChatGPT Response (C35): Yes, all patients suspected of having Ménière’s disease should undergo audiometric testing. This is because Méni…	• AAO-HNS guidelines: * Clinicians should obtain an audiogram when assessing a patient for the diagnosis of Ménière’s disease. • Question Asked on ChatGPT: Should clinicians carry out audiometric tests on all patients with a suspected clinical diagnosis of MD? • ChatGPT Response (C4o): Yes, conducting audiometric tests for all patients suspected of having Ménière’s disease is extremely important.…	(1) Incorrect (2) Partially correct (3) Correct (4) Non-answer	(1) Incorrect (2) Partially correct (3) Correct (4) Non-answer
4	AAO-HNS Clinical Practice Guideline: Ménière’s Disease, Statement 4	• AAO-HNS guidelines: * Clinicians may offer magnetic resonance imaging (MRI) of the internal auditory canal (IAC) and posterior fossa in patients with possible Ménière’s disease and audiometrically verified asymmetric sensorineural hearing loss. • Question Asked on ChatGPT: Can clinicians offer magnetic resonance imaging (MRI) in patients with possible Ménière’s disease and audiometrically verif…	• AAO-HNS guidelines: * Clinicians may offer magnetic resonance imaging (MRI) of the internal auditory canal (IAC) and posterior fossa in patients with possible Ménière’s disease and audiometrically verified asymmetric sensorineural hearing loss. • Question Asked on ChatGPT: Can clinicians offer magnetic resonance imaging (MRI) in patients with possible Ménière’s disease and audiometrically verif…	(1) Incorrect (2) Partially correct (3) Correct (4) Non-answer	(1) Incorrect (2) Partially correct (3) Correct (4) Non-answer
5	AAO-HNS Clinical Practice Guideline: Ménière’s Disease, Statement 5	• AAO-HNS guidelines: * Clinicians should not routinely order vestibular function testing or electrocochleography to establish the diagnosis of Ménière’s disease. • Question Asked on ChatGPT: Should clinicians routinely arrange vestibular function testing or electrocochleography for the diagnosis of Ménière’s disease? • ChatGPT Response (C35): In the diagnosis of Ménière’s disease, vestibular fun…	• AAO-HNS guidelines: * Clinicians should not routinely order vestibular function testing or electrocochleography to establish the diagnosis of Ménière’s disease. • Question Asked on ChatGPT: Should clinicians routinely arrange vestibular function testing or electrocochleography for the diagnosis of Ménière’s disease? • ChatGPT Response (C4o): In the diagnosis of Ménière’s disease, vestibular fun…	(1) Incorrect (2) Partially correct (3) Correct (4) Non-answer	(1) Incorrect (2) Partially correct (3) Correct (4) Non-answer
6	AAO-HNS Clinical Practice Guideline: Ménière’s Disease, Statement 6	• AAO-HNS guidelines: * Clinicians should educate patients with Ménière’s disease about the natural history, measures for symptom control, treatment options, and outcomes. • Question Asked on ChatGPT: Should clinicians educate patients with Ménière’s disease about the natural history, measures for symptom control, treatment options, and outcomes? • ChatGPT Response (C35): Yes, clinicians should c…	• AAO-HNS guidelines: * Clinicians should educate patients with Ménière’s disease about the natural history, measures for symptom control, treatment options, and outcomes. • Question Asked on ChatGPT: Should clinicians educate patients with Ménière’s disease about the natural history, measures for symptom control, treatment options, and outcomes? • ChatGPT Response (C4o): Yes, clinicians should t…	(1) Incorrect (2) Partially correct (3) Correct (4) Non-answer	(1) Incorrect (2) Partially correct (3) Correct (4) Non-answer
7	AAO-HNS Clinical Practice Guideline: Ménière’s Disease, Statement 7	• AAO-HNS guidelines: * Clinicians should offer a limited course of vestibular suppressants to patients with Ménière’s disease for management of vertigo only during Ménière’s disease attacks. • Question Asked on ChatGPT: Should clinicians offer vestibular suppressants to patients with Ménière’s disease for management of vertigo only during Ménière’s disease attacks? • ChatGPT Response (C35): When…	• AAO-HNS guidelines: * Clinicians should offer a limited course of vestibular suppressants to patients with Ménière’s disease for management of vertigo only during Ménière’s disease attacks. • Question Asked on ChatGPT: Should clinicians offer vestibular suppressants to patients with Ménière’s disease for management of vertigo only during Ménière’s disease attacks? • ChatGPT Response (C4o): Clin…	(1) Incorrect (2) Partially correct (3) Correct (4) Non-answer	(1) Incorrect (2) Partially correct (3) Correct (4) Non-answer
8	AAO-HNS Clinical Practice Guideline: Ménière’s Disease, Statement 8	• AAO-HNS guidelines: * Clinicians should educate patients with Ménière’s disease on dietary and lifestyle modifications that may reduce or prevent symptoms. • Question Asked on ChatGPT: Should clinicians educate patients with Ménière’s disease on dietary and lifestyle modifications that may reduce or prevent symptoms? • ChatGPT Response (C35): Yes. Educating patients to make dietary and lifestyl…	• AAO-HNS guidelines: * Clinicians should educate patients with Ménière’s disease on dietary and lifestyle modifications that may reduce or prevent symptoms. • Question Asked on ChatGPT: Should clinicians educate patients with Ménière’s disease on dietary and lifestyle modifications that may reduce or prevent symptoms? • ChatGPT Response (C4o): Yes. Clinicians should educate patients with Ménière…	(1) Incorrect (2) Partially correct (3) Correct (4) Non-answer	(1) Incorrect (2) Partially correct (3) Correct (4) Non-answer
9	AAO-HNS Clinical Practice Guideline: Ménière’s Disease, Statement 9	• AAO-HNS guidelines: *Clinicians may offer diuretics and/or betahistine for maintenance therapy to reduce symptoms or prevent Ménière’s disease attacks. • Question Asked on ChatGPT: Can clinicians offer diuretics and/or betahistine for maintenance therapy to reduce symptoms or prevent Ménière’s disease attacks? • ChatGPT Response (C35): The goal of treatment for Ménière’s disease is to reduce th…	• AAO-HNS guidelines: *Clinicians may offer diuretics and/or betahistine for maintenance therapy to reduce symptoms or prevent Ménière’s disease attacks. • Question Asked on ChatGPT: Can clinicians offer diuretics and/or betahistine for maintenance therapy to reduce symptoms or prevent Ménière’s disease attacks? • ChatGPT Response (C4o): Clinicians may offer the following medications as maintenan…	(1) Incorrect (2) Partially correct (3) Correct (4) Non-answer	(1) Incorrect (2) Partially correct (3) Correct (4) Non-answer
10		• AAO-HNS guidelines: *Clinicians should not prescribe positive pressure therapy for patients with Ménière’s disease. • Question Asked on ChatGPT: Should clinicians prescribe positive pressure therapy for patients with Ménière’s disease? • ChatGPT Response (C35): No. Positive pressure therapy is generally not recommended as a standard treatment for Ménière’s disease. The primary focus of treatmen…	• AAO-HNS guidelines: *Clinicians should not prescribe positive pressure therapy for patients with Ménière’s disease. • Question Asked on ChatGPT: Should clinicians prescribe positive pressure therapy for patients with Ménière’s disease? • ChatGPT Response (C4o): No. Positive pressure therapy should not be routinely offered as a treatment for patients with Ménière’s disease. Additional Informatio…	(1) Incorrect (2) Partially correct (3) Correct (4) Non-answer	(1) Incorrect (2) Partially correct (3) Correct (4) Non-answer
11	AAO-HNS Clinical Practice Guideline: Ménière’s Disease, Statement 11	• AAO-HNS guidelines: *Clinicians may offer, or refer to a clinician who can offer, intratympanic steroids to patients with active Ménière’s disease not responsive to noninvasive treatment. • Question Asked on ChatGPT: Should clinicians offer intratympanic steroids to patients with active Ménière’s disease not responsive to noninvasive treatment? • ChatGPT Response (C35): Intratympanic steroid in…	• AAO-HNS guidelines: *Clinicians may offer, or refer to a clinician who can offer, intratympanic steroids to patients with active Ménière’s disease not responsive to noninvasive treatment. • Question Asked on ChatGPT: Should clinicians offer intratympanic steroids to patients with active Ménière’s disease not responsive to noninvasive treatment? • ChatGPT Response (C4o): For patients with Ménièr…	(1) Incorrect (2) Partially correct (3) Correct (4) Non-answer	(1) Incorrect (2) Partially correct (3) Correct (4) Non-answer
12	AAO-HNS Clinical Practice Guideline: Ménière’s Disease, Statement 12	• AAO-HNS guidelines: *Clinicians should offer, or refer to a clinician who can offer, intratympanic gentamicin to patients with active Ménière’s disease not responsive to nonablative therapy. • Question Asked on ChatGPT: Should clinicians offer intratympanic gentamicin to patients with active Ménière’s disease not responsive to nonablative therapy? • ChatGPT Response (C35): For patients with Mén…	• AAO-HNS guidelines: *Clinicians should offer, or refer to a clinician who can offer, intratympanic gentamicin to patients with active Ménière’s disease not responsive to nonablative therapy. • Question Asked on ChatGPT: Should clinicians offer intratympanic gentamicin to patients with active Ménière’s disease not responsive to nonablative therapy? • ChatGPT Response (C4o): For patients with Mén…	(1) Incorrect (2) Partially correct (3) Correct (4) Non-answer	(1) Incorrect (2) Partially correct (3) Correct (4) Non-answer
13	AAO-HNS Clinical Practice Guideline: Ménière’s Disease, Statement 13	• AAO-HNS guidelines: * Clinicians may offer, or refer to a clinician who may offer, labyrinthectomy in patients with active Ménière’s disease who have failed less definitive therapy and have nonusable hearing. • Question Asked on ChatGPT: Can clinicians offer labyrinthectomy in patients with active Ménière’s disease who have failed less definitive therapy and have nonusable hearing? • ChatGPT Re…	• AAO-HNS guidelines: * Clinicians may offer, or refer to a clinician who may offer, labyrinthectomy in patients with active Ménière’s disease who have failed less definitive therapy and have nonusable hearing. • Question Asked on ChatGPT: Can clinicians offer labyrinthectomy in patients with active Ménière’s disease who have failed less definitive therapy and have nonusable hearing? • ChatGPT Re…	(1) Incorrect (2) Partially correct (3) Correct (4) Non-answer	(1) Incorrect (2) Partially correct (3) Correct (4) Non-answer
14	AAO-HNS Clinical Practice Guideline: Ménière’s Disease, Statement 14a	• AAO-HNS guidelines: * Clinicians should offer vestibular rehabilitation/physical therapy for Ménière’s disease patients with chronic imbalance. • Question Asked on ChatGPT: Should clinicians offer vestibular rehabilitation/physical therapy for Ménière’s disease patients with chronic imbalance? • ChatGPT Response (C35): Yes. Vestibular rehabilitation or physical therapy may be an effective treat…	• AAO-HNS guidelines: * Clinicians should offer vestibular rehabilitation/physical therapy for Ménière’s disease patients with chronic imbalance. • Question Asked on ChatGPT: Should clinicians offer vestibular rehabilitation/physical therapy for Ménière’s disease patients with chronic imbalance? • ChatGPT Response (C4o): Yes. Clinicians should offer vestibular rehabilitation or physical therapy t…	(1) Incorrect (2) Partially correct (3) Correct (4) Non-answer	(1) Incorrect (2) Partially correct (3) Correct (4) Non-answer
15	AAO-HNS Clinical Practice Guideline: Ménière’s Disease, Statement 14b	• AAO-HNS guidelines: * Clinicians should not recommend vestibular rehabilitation/physical therapy for managing acute vertigo attacks in patients with Ménière’s disease. • Question Asked on ChatGPT: Is vestibular rehabilitation/physical therapy recommended for managing acute vertigo attacks in patients with Ménière’s disease? • ChatGPT Response (C35): For patients experiencing acute vertigo attac…	• AAO-HNS guidelines: * Clinicians should not recommend vestibular rehabilitation/physical therapy for managing acute vertigo attacks in patients with Ménière’s disease. • Question Asked on ChatGPT: Is vestibular rehabilitation/physical therapy recommended for managing acute vertigo attacks in patients with Ménière’s disease? • ChatGPT Response (C4o): For patients with Ménière’s disease experienc…	(1) Incorrect (2) Partially correct (3) Correct (4) Non-answer	(1) Incorrect (2) Partially correct (3) Correct (4) Non-answer
16	AAO-HNS Clinical Practice Guideline: Ménière’s Disease, Statement 15	• AAO-HNS guidelines: * Clinicians should counsel patients, or refer to a clinician who can counsel patients, with Ménière’s disease and hearing loss on the use of amplification and hearing assistive technology. • Question Asked on ChatGPT: Should clinicians counsel patients with Ménière’s disease and hearing loss on the use of amplification and hearing assistive technology? • ChatGPT Response (C…	• AAO-HNS guidelines: * Clinicians should counsel patients, or refer to a clinician who can counsel patients, with Ménière’s disease and hearing loss on the use of amplification and hearing assistive technology. • Question Asked on ChatGPT: Should clinicians counsel patients with Ménière’s disease and hearing loss on the use of amplification and hearing assistive technology? • ChatGPT Response (C…	(1) Incorrect (2) Partially correct (3) Correct (4) Non-answer	(1) Incorrect (2) Partially correct (3) Correct (4) Non-answer
17	AAO-HNS Clinical Practice Guideline: Ménière’s Disease, Statement 16	• AAO-HNS guidelines: * Clinicians should document resolution, improvement, or worsening of vertigo, tinnitus, and hearing loss and any change in quality of life in patients with Ménière’s disease after treatment. • Question Asked on ChatGPT: Should clinicians document resolution, improvement, or worsening of vertigo, tinnitus, and hearing loss and any change in quality of life in patients with M…	• AAO-HNS guidelines: * Clinicians should document resolution, improvement, or worsening of vertigo, tinnitus, and hearing loss and any change in quality of life in patients with Ménière’s disease after treatment. • Question Asked on ChatGPT: Should clinicians document resolution, improvement, or worsening of vertigo, tinnitus, and hearing loss and any change in quality of life in patients with M…	(1) Incorrect (2) Partially correct (3) Correct (4) Non-answer	(1) Incorrect (2) Partially correct (3) Correct (4) Non-answer
